# Supplementary material for: Current Practices and Evidence in Caudal Septoplasty: A National Survey and Systematic Review
Source: Aesthet Surg J Open Forum. 2025 Dec 19;8:ojaf170. doi: 10.1093/asjof/ojaf170 (PMC12862218; doi:10.1093/asjof/ojaf170)
Supplement: ojaf170_Supplementary_Data [file ojaf170_supplementary_data.zip]

Archive with 6 entries (6 files):
- Supplemental Figure 1.png
- Supplemental Figure 2.png
- Supplemental Figure Legend.docx
- Supplemental Table 1.docx
- Supplemental Table 2.docx
- Supplemental Table 3.docx
